# Supplementary material for: Measuring the association of objective and perceived neighborhood environment with physical activity in older adults: challenges and implications from a systematic review
Source: Int J Health Geogr. 2020 Nov 9;19:47. doi: 10.1186/s12942-020-00243-z (PMC7654613; doi:10.1186/s12942-020-00243-z)
Supplement: Supplementary file 3 — Additional file 3. Reasons for exclusions. [file 12942_2020_243_MOESM3_ESM.xlsx]

## Sheet: Tabelle1
	0	81
		50
		22
		15
		11
		2
		1
		182

## Sheet: Tabelle2
list of excluded papers
			reason of exclusion
authors	year	title	wrong population	only perceived NE	wrong outcome	only objective	wrong publication type	no full text access	language
Nathan, A. and Wood, L. and Giles-Corti, B.	2012	Examining objective and perceived distance to neighbourhood destinations and associations with walking for transport						x
Curl, A. and Ward-Thompson, C. and Aspinall, P. and Alves, S.	2012	Shared space interventions: Impact on older people's physical activity and quality of life						x
Hino, A. A. F. and Reis, R. S. and Florindo, A. A.	2010	Built environment and physical activity: a brief review of evaluation methods							x
Florindo, A. A. and Guimaraes, V. V. and de Farias, J. C., Jr. and Salvador, E. P. and De Sa, T. H. and Reis, R. S. and Hallal, P. C.	2012	Validation of the scale for evaluation of environment perception for physical activity practice in adults living in region of low socioeconomic level			x
Bell, J. A. and Hamer, M. and Shankar, A.	2014	Gender-Specific Associations of Objective and Perceived Neighborhood Characteristics With Body Mass Index and Waist Circumference Among Older Adults in the English Longitudinal Study of Ageing			x
Shigematsu, R. and Sallis, J. F. and Conway, T. L. and Saelens, B. E. and Frank, L. D. and Cain, K. L. and Chapman, J. E. and King, A. C.	2009	Age differences in the relation of perceived neighborhood environment to walking			x
Lestan, K. A. and Erzen, I. and Golobic, M.	2014	The role of open space in urban neighbourhoods for health-related lifestyle			x
Liao, Yung and Sugiyama, Takemi and Shibata, Ai and Ishii, Kaori and Inoue, Shigeru and Koohsari, Mohammad Javad and Owen, Neville and Oka, Koichiro	2016	Associations of perceived and objectively measured neighborhood environmental attributes with leisure-time sitting for transport			x
Tsunoda, Kenji and Tsuji, Taishi and Kitano, Naruki and Mitsuishi, Yasuhiro and Yoon, Ji-Yeong and Yoon, Jieun and Okura, Tomohiro	2012	Associations of physical activity with neighborhood environments and transportation modes in older Japanese adults			x
Stathi, A. and Gilbert, H. and Fox, K. R. and Coulson, J. and Davis, M. and Thompson, J. L.	2012	Determinants of Neighborhood Activity of Adults Age 70 and Over: A Mixed-Methods Study			x
Umstattd, M. R. and Baller, S. L. and Hennessy, E. and Hartley, D. and Economos, C. D. and Hyatt, R. R. and Yousefian, A. and Hallam, J. S.	2012	Development of the Rural Active Living Perceived Environmental Support Scale (RALPESS)			x
Mackenbach, J. D. and Lakerveld, J. and van Lenthe, F. J. and Bardos, H. and Glonti, K. and Compernolle, S. and De Bourdeaudhuij, I. and Oppert, J. M. and Roda, C. and Rutter, H. and Brug, J. and Nijpels, G.	2016	Exploring why residents of socioeconomically deprived neighbourhoods have less favourable perceptions of their neighbourhood environment than residents of wealthy neighbourhoods			x
Van Cauwenberg, J. and Cerin, E. and Timperio, A. and Salmon, J. and Deforche, B. and Veitch, J.	2015	Park proximity, quality and recreational physical activity among mid-older aged adults: moderating effects of individual factors and area of residence			x
Travers, Cheryl and Dixon, Andrew and Laurence, Alice and Niblett, Suzanne and King, Katrina and Lewis, Peter and Owen, Neville and Veysey, Martin	2018	Retirement health and lifestyle study: Australian neighborhood environments and physical activity in older adults			x
Sallis, James F. and Bowles, Heather R. and Bauman, Adrian and Ainsworth, Barbara E. and Bull, Fiona C. and Craig, Cora L. and Sjostrom, Michael and De Bourdeaudhuij, Ilse and Lefevre, Johan and Matsudo, Victor and Matsudo, Sandra and Macfarlane, Duncan J. and Gomez, Luis Fernando and Inoue, Shigeru and Murase, Norio and Volbekiene, Vida and McLean, Grant and Carr, Harriette and Heggebo, Lena Kla…	2009	Neighborhood environments and physical activity among adults in 11 countries			x
Sundquist, Kristina and Eriksson, Ulf and Kawakami, Naomi and Skog, Lars and Ohlsson, Henrik and Arvidsson, Daniel	2011	Neighborhood walkability, physical activity, and walking behavior: The Swedish Neighborhood and Physical Activity (SNAP) study			x
Sallis, J. F. and Cain, K. L. and Conway, T. L. and Gavand, K. A. and Millstein, R. A. and Geremia, C. M. and Frank, L. D. and Saelens, B. E. and Glanz, K. and King, A. C.	2015	Is Your Neighborhood Designed to Support Physical Activity? A Brief Streetscape Audit Tool			x
Van Holle, Veerle and Van Cauwenberg, Jelle and Van Dyck, Delfien and Deforche, Benedicte and Van de Weghe, Nico and De Bourdeaudhuij, Ilse	2014	Relationship between neighborhood walkability and older adults' physical activity: results from the Belgian Environmental Physical Activity Study in Seniors (BEPAS Seniors)			x
Berry, Tanya R. and Spence, John C. and Blanchard, Chris M. and Cutumisu, Nicoleta and Edwards, Joy and Selfridge, Genevieve	2010	A longitudinal and cross-sectional examination of the relationship between reasons for choosing a neighbourhood, physical activity and body mass index			x
Berry, T. R. and Spence, J. C. and Blanchard, C. and Cutumisu, N. and Edwards, J. and Nykiforuk, C.	2010	Changes in BMI over 6 years: the role of demographic and neighborhood characteristics			x
Zandieh, R. and Martinez, J. and Flacke, J. and Jones, P. and van Maarseveen, M.	2016	Older Adults' Outdoor Walking: Inequalities in Neighbourhood Safety, Pedestrian Infrastructure and Aesthetics			x
Wood, L. and Frank, L. D. and Giles-Corti, B.	2010	Sense of community and its relationship with walking and neighborhood design			x
Gustat, J. and O'Malley, K. and Hu, T. and Tabak, R. G. and Goins, K. V. and Valko, C. and Litt, J. and Eyler, A.	2014	Support for physical activity policies and perceptions of work and neighborhood environments: variance by BMI and activity status at the county and individual levels			x
Michael, Y. L. and Carlson, N. E.	2009	Analysis of Individual Social-ecological Mediators and Moderators and Their Ability to Explain Effect of a Randomized Neighborhood Walking Intervention			x
Parra, D. C. and Gomez, L. F. and Sarmiento, O. L. and Buchner, D. and Brownson, R. and Schimd, T. and Gomez, V. and Lobelo, F.	2010	Perceived and objective neighborhood environment attributes and health related quality of life among the elderly in Bogota, Colombia			x
Yu, R. and Cheung, O. and Lau, K. and Woo, J.	2017	Associations between Perceived Neighborhood Walkability and Walking Time, Wellbeing, and Loneliness in Community-Dwelling Older Chinese People in Hong Kong		x
Hajna, S. and Ross, N. A. and Joseph, L. and Harper, S. and Dasgupta, K.	2015	Neighbourhood walkability, daily steps and utilitarian walking in Canadian adults		x
Cerin, E. and Conway, T. L. and Cain, K. L. and Kerr, J. and De Bourdeaudhuij, I. and Owen, N. and Reis, R. S. and Sarmiento, O. L. and Hinckson, E. A. and Salvo, D. and Christiansen, L. B. and Macfarlane, D. J. and Davey, R. and Mitas, J. and Aguinaga-Ontoso, I. and Sallis, J. F.	2013	Sharing good NEWS across the world: developing comparable scores across 12 countries for the Neighborhood Environment Walkability Scale (NEWS)		x
Yen, I. H. and Michael, Y. L. and Perdue, L.	2009	Neighborhood Environment in Studies of Health of Older Adults A Systematic Review		x
Boehmer, T. K. and Hoehner, C. M. and Deshpande, A. D. and Brennan Ramirez, L. K. and Brownson, R. C.	2007	Perceived and observed neighborhood indicators of obesity among urban adults		x
Dorwart, Catherine E.	2015	Views from the Path: Evaluating Physical Activity Use Patterns and Design Preferences of Older Adults on the Bolin Creek Greenway Trail		x
Papadopoulos, Charilaos and Quilter, Tiffany R. and Nethery, Vincent M. and Riggs, Michael	2012	Perceptions Of The Built Environment In Two Micropolitan Communities Of Different Population Densities		x
Oyeyemi, Adewale L. and Sallis, James F. and Oyeyemi, Adetoyeje Y. and Amin, Mariam M. and De Bourdeaudhuij, Ilse and Deforche, Benedicte	2013	Adaptation, Test-Retest Reliability, and Construct Validity of the Physical Activity Neighborhood Environment Scale in Nigeria (PANES-N)		x
Bowling, Ann and Stafford, Mai	2007	How do objective and subjective assessments of neighbourhood influence social and physical functioning in older age? Findings from a British survey of ageing		x
Kaczynski, A. T.	2010	Neighborhood walkability perceptions: associations with amount of neighborhood-based physical activity by intensity and purpose		x
Pratt, M. and Yin, S. and Soler, R. and Njai, R. and Siegel, P. Z. and Liao, Y.	2015	Does perceived neighborhood walkability and safety mediate the association between education and meeting physical activity guidelines?		x
Perez, L. G. and Carlson, J. and Slymen, D. J. and Patrick, K. and Kerr, J. and Godbole, S. and Elder, J. P. and Ayala, G. X. and Arredondo, E. M.	2016	Does the social environment moderate associations of the built environment with Latinas' objectively-measured neighborhood outdoor physical activity?		x
Pelclova, Jana and Fromel, Karel and Blaha, Ladislav and Zajac-Gawlakd, Izabela and Tlucakova, Lenka	2012	NEIGHBORHOOD ENVIRONMENT AND WALKING FOR TRANSPORT AND RECREATION IN CENTRAL EUROPEAN OLDER ADULTS		x
Oyeyemi, A. L. and Kolo, S. M. and Oyeyemi, A. Y. and Omotara, B. A.	2018	Neighborhood environmental factors are related to health-enhancing physical activity and walking among community dwelling older adults in Nigeria		x
Mendes de Leon, C. F. and Cagney, K. A. and Bienias, J. L. and Barnes, L. L. and Skarupski, K. A. and Scherr, P. A. and Evans, D. A.	2009	Neighborhood social cohesion and disorder in relation to walking in community-dwelling older adults: a multilevel analysis		x
Oyeyemi, A. L. and Adegoke, B. O. and Sallis, J. F. and Oyeyemi, A. Y. and De Bourdeaudhuij, I.	2012	Perceived crime and traffic safety is related to physical activity among adults in Nigeria		x
Notthoff, N. and Carstensen, L. L.	2017	Promoting walking in older adults: Perceived neighborhood walkability influences the effectiveness of motivational messages		x
Ory, M. G. and Towne, S. D., Jr. and Won, J. and Forjuoh, S. N. and Lee, C.	2016	Social and environmental predictors of walking among older adults		x
Sawyer, Alexia D. and Jones, Russell and Ucci, Marcella and Smith, Lee and Kearns, Ade and Fisher, Abi	2017	Cross-sectional interactions between quality of the physical and social environment and self-reported physical activity in adults living in income-deprived communities		x
Nieuwendyk, L. M. and Belon, A. P. and Vallianatos, H. and Raine, K. D. and Schopflocher, D. and Spence, J. C. and Plotnikoff, R. C. and Nykiforuk, C. I.	2016	How perceptions of community environment influence health behaviours: using the Analysis Grid for Environments Linked to Obesity Framework as a mechanism for exploration		x
Rech, C. R. and Reis, R. S. and Hino, A. A. and Rodriguez-Anez, C. R. and Fermino, R. C. and Goncalves, P. B. and Hallal, P. C.	2012	Neighborhood safety and physical inactivity in adults from Curitiba, Brazil		x
Li, C. and Chi, G. Q. and Jackson, R.	2018	Neighbourhood built environment and walking behaviours: Evidence from the rural American South		x
Leslie, E. and Cerin, E. and Kremer, P.	2010	Perceived neighborhood environment and park use as mediators of the effect of area socio-economic status on walking behaviors		x
Kerr, J. and Emond, J. A. and Badland, H. and Reis, R. and Sarmiento, O. and Carlson, J. and Sallis, J. F. and Cerin, E. and Cain, K. and Conway, T. and Schofield, G. and Macfarlane, D. J. and Christiansen, L. B. and Van Dyck, D. and Davey, R. and Aguinaga-Ontoso, I. and Salvo, D. and Sugiyama, T. and Owen, N. and Mitas, J. and Natarajan, L.	2016	Perceived Neighborhood Environmental Attributes Associated with Walking and Cycling for Transport among Adult Residents of 17 Cities in 12 Countries: The IPEN Study		x
Suminski, R. and Heinrich, K. and Wasserman, J. A. and Rasu, R. S.	2015	Perceived neighborhood size: implications for physical activity-environment research		x
Leslie, E. and Saelens, B. and Frank, L. and Owen, N. and Bauman, A. and Coffee, N. and Hugo, G.	2005	Residents' perceptions of walkability attributes in objectively different neighbourhoods: a pilot study		x
Serrano, N. and Perez, L. G. and Carlson, J. and Patrick, K. and Kerr, J. and Holub, C. and Arredondo, E. M.	2018	Sub-population differences in the relationship between the neighborhood environment and Latinas' daily walking and vehicle time		x
Harrison, R. A. and Gemmell, I. and Heller, R. F.	2007	The population effect of crime and neighbourhood on physical activity: an analysis of 15,461 adults		x
Li, Y. and Kao, D. and Dinh, T. Q.	2015	Correlates of neighborhood environment with walking among older Asian Americans		x
Huston, S. L. and Evenson, K. R. and Bors, P. and Gizlice, Z.	2003	Neighborhood environment, access to places for activity, and leisure-time physical activity in a diverse North Carolina population		x
Kegler, Michelle C. and Swan, Deanne W. and Alcantara, Iris and Feldman, Lynne and Glanz, Karen	2014	The influence of rural home and neighborhood environments on healthy eating, physical activity, and weight		x
Kolbe-Alexander, T. L. and Pacheco, K. and Tomaz, S. A. and Karpul, D. and Lambert, E. V.	2015	The relationship between the built environment and habitual levels of physical activity in South African older adults: a pilot study		x
Hallal, P. C. and Reis, R. S. and Parra, D. C. and Hoehner, C. and Brownson, R. C. and Simoes, E. J.	2010	Association between perceived environmental attributes and physical activity among adults in Recife, Brazil		x
Fleig, L. and Ashe, M. C. and Voss, C. and Therrien, S. and Sims-Gould, J. and McKay, H. A. and Winters, M.	2016	Environmental and psychosocial correlates of objectively measured physical activity among older adults		x
de Melo, L. L. and Menec, V. and Porter, M. M. and Ready, A. E.	2010	Personal factors, perceived environment, and objectively measured walking in old age		x
Jia, Y. and Usagawa, T. and Fu, H.	2014	The Association between walking and perceived environment in Chinese community residents: a cross-sectional study		x
Fields, R. and Kaczynski, A. T. and Bopp, M. and Fallon, E.	2013	Built environment associations with health behaviors among hispanics		x
Dyck, Delfien and Cardon, Greet and Deforche, Benedicte and Giles-Corti, Billie and Sallis, James F. and Owen, Neville and Bourdeaudhuij, Ilse	2011	Environmental and Psychosocial Correlates of Accelerometer-Assessed and Self-Reported Physical Activity in Belgian Adults		x
Giles-Corti, B. and Knuiman, M. and Timperio, A. and Van Niel, K. and Pikora, T. J. and Bull, F. C. and Shilton, T. and Bulsara, M.	2008	Evaluation of the implementation of a state government community design policy aimed at increasing local walking: design issues and baseline results from RESIDE, Perth Western Australia		x
Duncan, Susan C. and Duncan, Terry E. and Strycker, Lisa A. and Chaumeton, Nigel R.	2002	Neighborhood physical activity opportunity: A multilevel contextual model		x
Granner, M. L. and Sharpe, P. A. and Hutto, B. and Wilcox, S. and Addy, C. L.	2007	Perceived individual, social, and environmental factors for physical activity and walking		x
Ding, D. and Adams, M. A. and Sallis, J. F. and Norman, G. J. and Hovell, M. F. and Chambers, C. D. and Hofstetter, C. R. and Bowles, H. R. and Hagstromer, M. and Craig, C. L. and Gomez, L. F. and De Bourdeaudhuij, I. and Macfarlane, D. J. and Ainsworth, B. E. and Bergman, P. and Bull, F. C. and Carr, H. and Klasson-Heggebo, L. and Inoue, S. and Murase, N. and Matsudo, S. and Matsudo, V. and McLe…	2013	Perceived neighborhood environment and physical activity in 11 countries: do associations differ by country?		x
Gul, Y. and Sultan, Z. and Jokhio, G. A.	2018	The association between the perception of crime and walking in gated and non-gated neighbourhoods of Asian developing countries		x
Cerin, E. and Macfarlane, D. and Sit, C. H. and Ho, S. Y. and Johnston, J. M. and Chou, K. L. and Chan, W. M. and Cheung, M. C. and Ho, K. S.	2013	Effects of built environment on walking among Hong Kong older adults		x
Lakerveld, J. and Ben Rebah, M. and Mackenbach, J. D. and Charreire, H. and Compernolle, S. and Glonti, K. and Bardos, H. and Rutter, H. and De Bourdeaudhuij, I. and Brug, J. and Oppert, J. M.	2015	Obesity-related behaviours and BMI in five urban regions across Europe: sampling design and results from the SPOTLIGHT cross-sectional survey		x
De Bourdeaudhuij, I. and Van Dyck, D. and Salvo, D. and Davey, R. and Reis, R. S. and Schofield, G. and Sarmiento, O. L. and Mitas, J. and Christiansen, L. B. and MacFarlane, D. and Sugiyama, T. and Aguinaga-Ontoso, I. and Owen, N. and Conway, T. L. and Sallis, J. F. and Cerin, E.	2015	International study of perceived neighbourhood environmental attributes and Body Mass Index: IPEN Adult study in 12 countries		x
Duncan, M. and Mummery, K. and Steele, R. and Caperchione, C. and Schofield, G.	2009	Association between degree of urbanization, physical activity and perceptions of the environment in Queensland adults		x
Ferreira, I. A. and Johansson, M. and Sternudd, C. and Fornara, F.	2016	Transport walking in urban neighbourhoods-Impact of perceived neighbourhood qualities and emotional relationship		x
King, W. C. and Brach, J. S. and Belle, S. and Killingsworth, R. and Fenton, M. and Kriska, A. M.	2003	The relationship between convenience of destinations and walking levels in older women		x
Zandieh, R. and Flacke, J. and Martinez, J. and Jones, P. and van Maarseveen, M.	2017	Do Inequalities in Neighborhood Walkability Drive Disparities in Older Adults' Outdoor Walking?		x
Aliyas, Z.				x
Barnett, D. W. and Barnett, A. and Nathan, A. and Van Cauwenberg, J. and Cerin, E. and Grp, Cepa Older Adults Working	2017	Built environmental correlates of older adults' total physical activity and walking: a systematic review and meta-analysis	x
Foster, S. and Knuiman, M. and Hooper, P. and Christian, H. and Giles-Corti, B.	2014	Do changes in residents' fear of crime impact their walking? Longitudinal results from RESIDE	x
Macdonald, L. and Kearns, A. and Ellaway, A.	2013	Do residents' perceptions of being well-placed and objective presence of local amenities match? A case study in West Central Scotland, UK	x
Towne, S. D. and Won, J. and Lee, S. and Ory, M. G. and Forjuoh, S. N. and Wang, S. J. and Lee, C.	2016	Using Walk Score (TM) and Neighborhood Perceptions to Assess Walking Among Middle-Aged and Older Adults	x
Su, M. and Tan, Y. Y. and Liu, Q. M. and Ren, Y. J. and Kawachi, I. and Li, L. M. and Lv, J.	2014	Association between perceived urban built environment attributes and leisure-time physical activity among adults in Hangzhou, China	x
McCormack, G. R. and McLaren, L. and Salvo, G. and Blackstaffe, A.	2017	Changes in Objectively-Determined Walkability and Physical Activity in Adults: A Quasi-Longitudinal Residential Relocation Study	x
Moran, M. R. and Werner, P. and Doron, I. and HaGani, N. and Benvenisti, Y. and King, A. C. and Winter, S. J. and Sheats, J. L. and Garber, R. and Motro, H. and Ergon, S.	2017	Exploring the Objective and Perceived Environmental Attributes of Older Adults' Neighborhood Walking Routes: A Mixed Methods Analysis	x
Hoehner, C. M. and Brennan Ramirez, L. K. and Elliott, M. B. and Handy, S. L. and Brownson, R. C.	2005	Perceived and objective environmental measures and physical activity among urban adults	x
Ferreira Hino, Adriano Akira and Ricardo Rech, Cassiano and Bezerra GonÃ§alves, Priscila and Siqueira Reis, Rodrigo	2017	Perceived neighborhood environment and leisure time physical activity among adults from Curitiba, Brazil	x
Watts, P. and Hayee Shahid, M. and Bertotti, M. and Tobi, P.	2017	Social, cognitive, behavioural and neighbourhood characteristics associated with sedentary time in men and women living in deprived neighbourhoods	x
Jack, Elizabeth and McCormack, Gavin R.	2014	The associations between objectively-determined and self-reported urban form characteristics and neighborhood-based walking in adults	x
Koohsari, M. J. and Karakiewicz, J. A. and Kaczynski, A. T.	2013	Public Open Space and Walking: The Role of Proximity, Perceptual Qualities of the Surrounding Built Environment, and Street Configuration	x
Lee, C.	2007	Environment and active living: the roles of health risk and economic factors	x
Kirtland, Karen A. and Porter, Dwayne E. and Addy, Cheryl L. and Neet, Matthew J. and Williams, Joel E. and Sharpe, Patricia A. and Neff, Linda J. and Kimsey, C. and Ainsworth, Barbara E.	2003	Environmental Measures of Physical Activity Supports: Perception Versus Reality	x
Zoellner, J. and Hill, J. L. and Zynda, K. and Sample, A. D. and Yadrick, K.	2012	Environmental perceptions and objective walking trail audits inform a community-based participatory research walking intervention	x
McCormack, G. R. and Mardinger, C.	2015	Neighbourhood urban form and individual-level correlates of leisure-based screen time in Canadian adults	x
Lin, L. and Moudon, A. V.	2010	Objective versus subjective measures of the built environment, which are most effective in capturing associations with walking?	x
Tuckel, P. and Milczarski, W.	2015	Walk Score(TM), Perceived Neighborhood Walkability, and walking in the US	x
Jilcott Pitts, S. B. and Keyserling, T. C. and Johnston, L. F. and Smith, T. W. and McGuirt, J. T. and Evenson, K. R. and Rafferty, A. P. and Gizlice, Z. and Garcia, B. A. and Ammerman, A. S.	2015	Associations between neighborhood-level factors related to a healthful lifestyle and dietary intake, physical activity, and support for obesity prevention polices among rural adults	x
Owen, N. and Sugiyama, T. and Koohsari, M. J. and De Bourdeaudhuij, I. and Hadgraft, N. and Oyeyemi, A. and Aguinaga-Ontoso, I. and Mitas, J. and Troelsen, J. and Davey, R. and Schofield, G. and Cain, K. L. and Sarmiento, O. L. and Reis, R. and Salvo, D. and Macfarlane, D. J. and Sallis, J. F. and Cerin, E.	2018	Associations of neighborhood environmental attributes with adults' objectively-assessed sedentary time: IPEN adult multi-country study	x
McGinn, A. P. and Evenson, K. R. and Herring, A. H. and Huston, S. L. and Rodriguez, D. A.	2007	Exploring associations between physical activity and perceived and objective measures of the built environment	x
Mackenbach, J. D. and Matias de Pinho, M. G. and Faber, E. and Braver, N. D. and de Groot, R. and Charreire, H. and Oppert, J. M. and Bardos, H. and Rutter, H. and Compernolle, S. and De Bourdeaudhuij, I. and Lakerveld, J.	2018	Exploring the cross-sectional association between outdoor recreational facilities and leisure-time physical activity: the role of usage and residential self-selection	x
Jones, A. and Hillsdon, M. and Coombes, E.	2009	Greenspace access, use, and physical activity: understanding the effects of area deprivation	x
Sugiyama, Takemi and Giles-Corti, Billie and Summers, Jacqui and du Toit, Lorinne and Leslie, Eva and Owen, Neville	2013	Initiating and maintaining recreational walking: A longitudinal study on the influence of neighborhood green space	x
Mackenbach, J. D. and Lakerveld, J. and Van Lenthe, F. J. and Teixeira, P. J. and Compernolle, S. and De Bourdeaudhuij, I. and Charreire, H. and Oppert, J. M. and Bardos, H. and Glonti, K. and Rutter, H. and McKee, M. and Nijpels, G. and Brug, J.	2016	Interactions of individual perceived barriers and neighbourhood destinations with obesity-related behaviours in Europe	x
Kerr, J. and Sallis, J. and De Bourdeaudhuij, I. and Owen, N.	2007	Ipen - concepts & proposed methods for a coordinated international study	x
Van Dyck, D. and Cerin, E. and De Bourdeaudhuij, I. and Salvo, D. and Christiansen, L. B. and Macfarlane, D. and Owen, N. and Mitas, J. and Troelsen, J. and Aguinaga-Ontoso, I. and Davey, R. and Reis, R. and Sarmiento, O. L. and Schofield, G. and Conway, T. L. and Sallis, J. F.	2015	Moderating effects of age, gender and education on the associations of perceived neighborhood environment attributes with accelerometer-based physical activity: The IPEN adult study	x
Saelens, Brian E. and Sallis, James F. and Black, Jennifer B. and Chen, Diana	2003	Neighborhood-based differences in physical activity: An environment scale evaluation	x
Sugiyama, T. and Cerin, E. and Owen, N. and Oyeyemi, A. L. and Conway, T. L. and Van Dyck, D. and Schipperijn, J. and Macfarlane, D. J. and Salvo, D. and Reis, R. S. and Mitas, J. and Sarmiento, O. L. and Davey, R. and Schofield, G. and Orzanco-Garralda, R. and Sallis, J. F.	2014	Perceived neighbourhood environmental attributes associated with adults recreational walking: IPEN Adult study in 12 countries	x
Perchoux, C. and Chaix, B. and Brondeel, R. and Kestens, Y.	2016	Residential buffer, perceived neighborhood, and individual activity space: New refinements in the definition of exposure areas - The RECORD Cohort Study	x
Wilson, D. K. and Kirtland, K. A. and Ainsworth, B. E. and Addy, C. L.	2004	Socioeconomic status and perceptions of access and safety for physical activity	x
Handy, Susan L. and Cao, Xinyu and Mokhtarian, Patricia L.	2008	The causal influence of neighborhood design on physical activity within the neighborhood: Evidence from Northern California	x
Smith, Graham and Gidlow, Christopher and Davey, Rachel and Foster, Charles	2010	What is my walking neighbourhood? A pilot study of English adults' definitions of their local walking neighbourhoods	x
Cerin, E. and Conway, T. L. and Saelens, B. E. and Frank, L. D. and Sallis, J. F.	2009	Cross-validation of the factorial structure of the Neighborhood Environment Walkability Scale (NEWS) and its abbreviated form (NEWS-A)	x
Kerr, Jacqueline and Norman, Gregory J. and Adams, Marc A. and Ryan, Sherry and Frank, Lawrence and Sallis, James F. and Calfas, Karen J. and Patrick, Kevin	2010	Do neighborhood environments moderate the effect of physical activity lifestyle interventions in adults?	x
Belon, A. P. and Nykiforuk, C.	2013	Possibilities and challenges for physical and social environment research in Brazil: a systematic literature review on health behaviors	x
Casagrande, S. S. and Gittelsohn, J. and Zonderman, A. B. and Evans, M. K. and Gary-Webb, T. L.	2011	Association of walkability with obesity in Baltimore City, Maryland	x
Adams, Marc A. and Ding, Ding and Sallis, James F. and Bowles, Heather R. and Ainsworth, Barbara E. and Bergman, Patrick and Bull, Fiona C. and Carr, Harriette and Craig, Cora L. and de Bourdeaudhuij, Ilse and Gomez, Luis Fernando and Hagstromer, Maria and Klasson-Heggebo, Lena and Inoue, Shigeru and Lefevre, Johan and Macfarlane, Duncan J. and Matsudo, Sandra and Matsudo, Victor and McLean, Gran…	2013	Patterns of neighborhood environment attributes related to physical activity across 11 countries: A latent class analysis	x
Anjana, R. M. and Pradeepa, R.	2017	Built environment, physical activity and diabetes	x
Ball, Kylie and Jeffery, Robert W. and Crawford, David A. and Roberts, Rebecca J. and Salmon, Jo and Timperio, Anna F.	2008	Mismatch between perceived and objective measures of physical activity environments	x
Collins, P. A. and Tait, J. and Fein, A. and Dunn, J. R.	2018	Residential moves, neighbourhood walkability, and physical activity: a longitudinal pilot study in Ontario Canada	x
Christian, Hayley and Giles-Corti, Billie and Knuiman, Matthew and Timperio, Anna and Foster, Sarah	2011	The influence of the built environment, social environment and health behaviors on body mass index. Results from RESIDE	x
Hooker, Steven P. and Cirill, Lisa and Wicks, Lucy	2007	Walkable Neighborhoods for Seniors: The Alameda county experience	x
Frost, S. S. and Goins, R. T. and Hunter, R. H. and Hooker, S. P. and Bryant, L. L. and Kruger, J. and Pluto, D.	2010	Effects of the built environment on physical activity of adults living in rural settings	x
Droomers, M. and Jongeneel-Grimen, B. and Kramer, D. and de Vries, S. and Kremers, S. and Bruggink, J. W. and van Oers, H. and Kunst, A. E. and Stronks, K.	2016	The impact of intervening in green space in Dutch deprived neighbourhoods on physical activity and general health: results from the quasi-experimental URBAN40 study	x
Flowers, E. P. and Freeman, P. and Gladwell, V. F.	2016	A cross-sectional study examining predictors of visit frequency to local green space and the impact this has on physical activity levels	x
Evenson, Kelly R. and Block, Richard and Roux, Ana V. Diez and McGinn, Aileen P. and Wen, Fang and RodrÃ­guez, Daniel A.	2012	Associations of adult physical activity with perceived safety and police-recorded crime: the Multi-ethnic Study of Atherosclerosis	x
Gebel, Klaus and Bauman, Adrian and Owen, Neville	2009	Correlates of non-concordance between perceived and objective measure of walkability	x
Emond, Catherine R. and Tang, Wei and Handy, Susan L.	2009	Explaining Gender Difference in Bicycling Behavior	x
Foster, S. and Hooper, P. and Knuiman, M. and Christian, H. and Bull, F. and Giles-Corti, B.	2016	Safe RESIDential Environments? A longitudinal analysis of the influence of crime-related safety on walking	x
Frank, Lawrence Douglas and Saelens, Brian E. and Powell, Ken E. and Chapman, James E.	2007	Stepping towards causation: Do built environments or neighborhood and travel preferences explain physical activity, driving, and obesity?	x
Durand, C. P. and Oluyomi, A. O. and Gabriel, K. P. and Salvo, D. and Sener, I. N. and Hoelscher, D. M. and Knell, G. and Tang, X. and Porter, A. K. and Robertson, M. C. and Kohl, H. W., 3rd	2016	The Effect of Light Rail Transit on Physical Activity: Design and Methods of the Travel-Related Activity in Neighborhoods Study	x
Giles-Corti, B. and Bull, F. and Knuiman, M. and McCormack, G. and Van Niel, K. and Timperio, A. and Christian, H. and Foster, S. and Divitini, M. and Middleton, N. and Boruff, B.	2013	The influence of urban design on neighbourhood walking following residential relocation: longitudinal results from the RESIDE study	x
Cutts, B. B. and Darby, K. J. and Boone, C. G. and Brewis, A.	2009	City structure, obesity, and environmental justice: An integrated analysis of physical and social barriers to walkable streets and park access	x
Carlson, C. and Aytur, S. and Gardner, K. and Rogers, S.	2012	Complexity in built environment, health, and destination walking: a neighborhood-scale analysis	x
Cerin, Ester and Mitas, Josef and Cain, Kelli L. and Conway, Terry L. and Adams, Marc A. and Schofield, Grant and Sarmiento, Olga L. and Rodrigo Siqueira, Reis and Schipperijn, Jasper and Davey, Rachel and Salvo, Deborah and Orzanco-Garralda, Rosario and Macfarlane, Duncan J. and De Bourdeaudhuij, Ilse and Owen, Neville and Sallis, James F.	2017	Do associations between objectively-assessed physical activity and neighbourhood environment attributes vary by time of the day and day of the week? IPEN adult study	x
Adams, Marc A. and Sallis, James F. and Conway, Terry L. and Frank, Lawrence D. and Saelens, Brian E. and Kerr, Jacqueline and Cain, Kelli L. and King, Abby C.	2012	Neighborhood environment profiles for physical activity among older adults	x
Baldock, K. L. and Paquet, C. and Howard, N. J. and Coffee, N. T. and Taylor, A. W. and Daniel, M.	2018	Are Perceived and Objective Distances to Fresh Food and Physical Activity Resources Associated with Cardiometabolic Risk?	x
Abildso, C. G. and Zizzi, S. and Abildso, L. C. and Steele, J. C. and Gordon, P. M.	2007	Built environment and psychosocial factors associated with trail proximity and use	x
Brown, V. and Moodie, M. and Carter, R.	2017	Evidence for associations between traffic calming and safety and active transport or obesity: A scoping review	x
Cerin, E. and Conway, T. L. and Adams, M. A. and Barnett, A. and Cain, K. L. and Owen, N. and Christiansen, L. B. and van Dyck, D. and Mitas, J. and Sarmiento, O. L. and Davey, R. C. and Reis, R. and Salvo, D. and Schofield, G. and Sallis, J. F.	2018	Objectively-assessed neighbourhood destination accessibility and physical activity in adults from 10 countries: An analysis of moderators and perceptions as mediators	x
Bailey, E. J. and Malecki, K. C. and Engelman, C. D. and Walsh, M. C. and Bersch, A. J. and Martinez-Donate, A. P. and Peppard, P. E. and Nieto, F. J.	2014	Predictors of discordance between perceived and objective neighborhood data	x
Ambrey, C. L.	2016	Urban greenspace, physical activity and wellbeing: The moderating role of perceptions of neighbourhood affability and incivility	x
Christiansen, L. B. and Madsen, T. and Schipperijn, J. and Ersboll, A. K. and Troelsen, J.	2014	Variations in active transport behavior among different neighborhoods and across adult life stages	x
Carr, L. J. and Dunsiger, S. I. and Marcus, B. H. and Carr, Lucas J. and Dunsiger, Shira I. and Marcus, Bess H.	2010	Walk scoreâ„¢ as a global estimate of neighborhood walkability	x
Adams, Emma J. and Cavill, Nick	2015	Engaging communities in changing the environment to promote transport-related walking: Evaluation of route use in the 'Fitter for Walking' project	x
Adachi-Mejia, A. M. and Lee, C. and Lee, C. and Carlos, H. A. and Saelens, B. E. and Berke, E. M. and Doescher, M. P.	2017	Geographic variation in the relationship between body mass index and the built environment	x
Cerin, E. and Sit, C. H. and Zhang, C. J. and Barnett, A. and Cheung, M. M. and Lai, P. C. and Johnston, J. M. and Lee, R. S.	2016	Neighbourhood environment, physical activity, quality of life and depressive symptoms in Hong Kong older adults: a protocol for an observational study	x
Cerin, E. and Lee, K. Y. and Barnett, A. and Sit, C. H. P. and Cheung, M. C. and Chan, W. M. and Johnston, J. M.	2013	Walking for transportation in Hong Kong Chinese urban elders: a cross-sectional study on what destinations matter and when	x
Compernolle, S. and De Cocker, K. and Roda, C. and Oppert, J. M. and Mackenbach, J. D. and Lakerveld, J. and Glonti, K. and Bardos, H. and Rutter, H. and Cardon, G. and De Bourdeaudhuij, I.	2016	Physical Environmental Correlates of Domain-Specific Sedentary Behaviours across Five European Regions (the SPOTLIGHT Project)	x
Perez, L. G. and Kerr, J. and Sallis, J. F. and Slymen, D. and McKenzie, T. L. and Elder, J. P. and Arredondo, E. M.	2018	Perceived Neighborhood Environmental Factors That Maximize the Effectiveness of a Multilevel Intervention Promoting Physical Activity Among Latinas	x
Christian, H. and Knuiman, M. and Divitini, M. and Foster, S. and Hooper, P. and Boruff, B. and Bull, F. and Giles-Corti, B.	2017	A Longitudinal Analysis of the Influence of the Neighborhood Environment on Recreational Walking within the Neighborhood: Results from RESIDE	x
Salvo, D. and Reis, R. S. and Stein, A. D. and Rivera, J. and Martorell, R. and Pratt, M.	2014	Characteristics of the built environment in relation to objectively measured physical activity among Mexican adults, 2011	x
Shay, E. and Rodriguez, D. A. and Cho, G. and Clifton, K. J. and Evenson, K. R.	2009	Comparing objective measures of environmental supports for pedestrian travel in adults	x
Tribby, C. P. and Miller, H. J. and Brown, B. B. and Smith, K. R. and Werner, C. M.	2017	Geographic regions for assessing built environmental correlates with walking trips: A comparison using different metrics and model designs	x
Sealy-Jefferson, S. and Messer, L. and Slaughter-Acey, J. and Misra, D. P.	2017	Inter-relationships between objective and subjective measures of the residential environment among urban African American women	x
Koohsari, M. J. and Badland, H. and Sugiyama, T. and Mavoa, S. and Christian, H. and Giles-Corti, B.	2015	Mismatch between perceived and objectively measured land use mix and street connectivity: associations with neighborhood walking	x
Moore, S. and Kestens, Y.	2011	Neighbourhood environmental correlates of perceived park proximity in Montreal	x
Cerin, E. and Leslie, E. and du Toit, L. and Owen, N. and Bauman, A.	2005	Relationships between measures of land use and walking for transport in the PLACE study	x
Orstad, S. L. and McDonough, M. H. and Klenosky, D. B. and Mattson, M. and Troped, P. J.	2017	The observed and perceived neighborhood environment and physical activity among urban-dwelling adults: The moderating role of depressive symptoms	x
Lee, S. M. and Conway, T. L. and Frank, L. D. and Saelens, B. E. and Cain, K. L. and Sallis, J. F.	2017	The Relation of Perceived and Objective Environment Attributes to Neighborhood Satisfaction	x
Borchardt, Jenifer Lopes and Paulitsch, Renata Gomes and Dumith, Samuel Carvalho	2019	The influence of built, natural and social environment on physical activity among adults and elderly in southern Brazil: A population-based study	x
Christman, Z. J. and Wilson-Genderson, M. and Heid, A. and Pruchno, R.	2020	The Effects of Neighborhood Built Environment on Walking for Leisure and for Purpose Among Older People	x
Frehlich, L. and Blackstaffe, A. and McCormack, G. R.	2019	Test-Retest Reliability and Walk Score(®) Neighbourhood Walkability Comparison of an Online Perceived Neighbourhood-Specific Adaptation of the International Physical Activity Questionnaire (IPAQ)	x
Gražulevičienė, R.; Andrušaitytė, S.; Dėdelė, A.; Gražulevičius, T.; Valius, L.; Kapustinskienė, V.; Bendokienė, I.	2020	Environmental Quality Perceptions and Health: A Cross-Sectional Study of Citizens of Kaunas, Lithuania	x
Lo, B. K. and Graham, M. L. and Folta, S. C. and Paul, L. C. and Strogatz, D. and Nelson, M. E. and Parry, S. A. and Carfagno, M. E. and Wing, D. and Higgins, M. and Seguin, R. A.	2019	Examining the Associations between Walk Score, Perceived Built Environment, and Physical Activity Behaviors among Women Participating in a Community-Randomized Lifestyle Change Intervention Trial: Strong Hearts, Healthy Communities	x
McCormack, G. R. and Frehlich, L. and Blackstaffe, A. and Turin, T. C. and Doyle-Baker, P. K.	2020	Active and Fit Communities. Associations between Neighborhood Walkability and Health-Related Fitness in Adults	x
Suarez-Balcazar, Y. and Early, A. R. and Garcia, C. and Balcazar, D. and Arias, D. L. and Morales, M.	2020	Walkability Safety and Walkability Participation: A Health Concern	x
Sun, P. J. and Lu, W. and Song, Y. and Gu, Z. C.	2019	Influences of Built Environment with Hilly Terrain on Physical Activity in Dalian, China: An Analysis of Mediation by Perceptions and Moderation by Social Environment	x
Tabatabaie, S. and Litt, J. S. and Carrico, A.	2019	A Study of Perceived Nature, Shade and Trees and Self-Reported Physical Activity in Denver	x
Whitaker, K. M. and Xiao, Q. and Pettee Gabriel, K. and Gordon Larsen, P. and Jacobs, D. R., Jr. and Sidney, S. and Reis, J. P. and Barone Gibbs, B. and Sternfeld, B. and Kershaw, K.	2019	Perceived and objective characteristics of the neighborhood environment are associated with accelerometer-measured sedentary time and physical activity, the CARDIA Study	x
Zhao, L. Z. and Shen, Z. J. and Zhang, Y. J. and Ma, Y.	2019	The Impact of the Community Built Environment on the Walking Times of Residents in a Community in the Downtown Area of Fuzhou	x
Nordin, N.; Nakamura, H.	2020	The Influence of the Objective and Subjective Physical Neighbourhood Environment on the Physical Activity of Older Adults: A Case Study in the Malaysian Neighbourhoods of Johor Bahru	x
Marquet, Oriol and Miralles-Guasch, Carme	2015	Neighbourhood vitality and physical activity among the elderly: The role of walkable environments on active ageing in Barcelona, Spain				x
Lee, H. and Kang, H. and Ko, Y. and Kim, H. and Kim, Y. and Bae, W. and Park, S. and Cho, B.	2015	Influence of urban neighbourhood environment on physical activity and obesity-related diseases				x
Ogilvie, D. and Mitchell, R. and Mutrie, N. and Petticrew, M. and Platt, S.	2008	Personal and environmental correlates of active travel and physical activity in a deprived urban population				x
Sugiyama, T. and Cerin, E. and Mridha, M. and Koohsari, M. J. and Owen, N.	2018	Prospective Associations of Local Destinations and Routes With Middle-to-Older Aged Adults' Walking				x
Yoo, C. and Lee, S.	2016	Neighborhood Built Environments Affecting Social Capital and Social Sustainability in Seoul, Korea				x
Kaczynski, A. T. and Potwarka, L. R. and Saelens, B. E.	2008	Association of park size, distance, and features with physical activity in neighborhood parks				x
Hillsdon, Melvyn and Coombes, Emma and Griew, Pippa and Jones, Andy	2015	An assessment of the relevance of the home neighbourhood for understanding environmental influences on physical activity: How far from home do people roam?				x
Harada, K. and Lee, S. and Lee, S. and Bae, S. and Anan, Y. and Harada, K. and Shimada, H.	2018	Distance From Public Transportation and Physical Activity in Japanese Older Adults: The Moderating Role of Driving Status				x
Huang, N. C. and Kung, S. F. and Hu, S. C.	2018	The Relationship between Urbanization, the Built Environment, and Physical Activity among Older Adults in Taiwan				x
Foster, C. and Hillsdon, M. and Jones, A. and Grundy, C. and Wilkinson, P. and White, M. and Sheehan, B. and Wareham, N. and Thorogood, M.	2009	Objective measures of the environment and physical activity--results of the environment and physical activity study in English adults				x
Dewulf, B. and Neutens, T. and Van Dyck, D. and de Bourdeaudhuij, I. and Van de Weghe, N.	2012	Correspondence between objective and perceived walking times to urban destinations: Influence of physical activity, neighbourhood walkability, and socio-demographics				x
Gunn, Lucy Dubrelle and Mavoa, Suzanne and Boulange, Claire and Hooper, Paula and Kavanagh, Anne and Giles-Corti, Billie	2017	Designing healthy communities: Creating evidence on metrics for built environment features associated with walkable neighbourhood activity centres				x
Chen, Y. J. and Matsuoka, R. H. and Tsai, K. C.	2015	Spatial Measurement of Mobility Barriers: Improving the Environment of Community-Dwelling Older Adults in Taiwan				x
Nathan, Andrea and Pereira, Gavin and Foster, Sarah and Hooper, Paula and Saarloos, Dick and Giles-Corti, Billie	2012	Access to commercial destinations within the neighbourhood and walking among Australian older adults				x
Edwards, N. and Dulai, J.	2018	Examining the relationships between walkability and physical activity among older persons: what about stairs?				x
Gebel, Klaus and Ding, Ding and Foster, Charlie and Bauman, Adrian E. and Sallis, James F.	2015	Improving Current Practice in Reviews of the Built Environment and Physical Activity					x
Moudon, A. V. and Lee, C. and Cheadle, A. D. and Garvin, C. and Johnson, D. and Schmid, T. L. and Weathers, R. D. and Lin, L.	2006	Operational Definitions of Walkable Neighborhood: Theoretical and Empirical Insights					x
Cerin, Ester and Nathan, Andrea and van Cauwenberg, Jelle and Barnett, David W. and Barnett, Anthony	2017	The neighbourhood physical environment and active travel in older adults: A systematic review and meta-analysis					x
Lee, A. C. and Maheswaran, R.	2011	The health benefits of urban green spaces: a review of the evidence					x
van Lenthe, F. J. and Kamphuis, C. B.	2011	Mismatched perceptions of neighbourhood walkability: need for interventions?					x
Li, Fuzhong and Fisher, K. and Bauman, Adrian and Ory, Marcia G. and Chodzko-Zajko, Wojtek and Harmer, Peter and Bosworth, Mark and Cleveland, Minot	2005	Neighborhood Influences on Physical Activity in Middle-Aged and Older Adults: A Multilevel Perspective					x
Foster, Sarah	2014	Understanding the pieces of the neighborhood puzzle					x
Orstad, S. L. and McDonough, M. H. and Stapleton, S. and Altincekic, C. and Troped, P. J.	2017	A Systematic Review of Agreement Between Perceived and Objective Neighborhood Environment Measures and Associations With Physical Activity Outcomes					x
Renalds, Arlene and Smith, Tracey H. and Hale, Patty J.	2010	A systematic review of built environment and health					x
Kerr, J. and Sallis, J. F. and Owen, N. and De Bourdeaudhuij, I. and Cerin, E. and Sugiyama, T. and Reis, R. and Sarmiento, O. and Fromel, K. and Mitas, J. and Troelsen, J. and Christiansen, L. B. and Macfarlane, D. and Salvo, D. and Schofield, G. and Badland, H. and Guillen-Grima, F. and Aguinaga-Ontoso, I. and Davey, R. and Bauman, A. and Saelens, B. and Riddoch, C. and Ainsworth, B. and Pratt,…	2013	Advancing Science and Policy Through a Coordinated International Study of Physical Activity and Built Environments: IPEN Adult Methods					x
Ding, Ding and Gebel, Klaus	2012	Built environment, physical activity, and obesity: What have we learned from reviewing the literature?					x
Brown, B. B. and Jensen, W. A.	2020	Dog Ownership and Walking: Perceived and Audited Walkability and Activity Correlates				x
